# Supplementary material for: Distinct Immune Homeostasis Remodeling Patterns after HLA‐Matched and Haploidentical Transplantation
Source: Adv Sci (Weinh). 2024 Sep 3;11(39):2400544. doi: 10.1002/advs.202400544 (PMC11497014; doi:10.1002/advs.202400544)
Supplement: Supplementary file 2 — Supplemental Table 3 [file ADVS-11-2400544-s001.xlsx]

## Sheet: HSC
	gene	p_val	avg_log2FC	pct.1	pct.2	p_val_adj	cluster
1	SMIM24	0	10.4613	0.803	0.001	0	HSC
2	SOX4	0	5.36489	0.848	0.063	0	HSC
3	PRSS57	0	5.58578	0.803	0.021	0	HSC
4	CYTL1	0	9.53373	0.702	0.001	0	HSC
5	CD34	0	12.0705	0.669	0	0	HSC
6	TSC22D1	0	2.7913	0.685	0.041	0	HSC
7	GATA2	0	5.43208	0.612	0.004	0	HSC
8	EGFL7	0	6.21176	0.612	0.006	0	HSC
9	H1F0	0	4.34688	0.612	0.033	0	HSC
10	FAM30A	0	4.92917	0.596	0.03	0	HSC
11	IL1B	0	4.47102	0.489	0.017	0	HSC
12	AL157895.1	0	7.61769	0.444	0.001	0	HSC
13	CPA3	0	7.64233	0.433	0.001	0	HSC
14	TFPI	0	5.57159	0.427	0.003	0	HSC
15	SERPING1	0	4.38057	0.433	0.015	0	HSC
16	MGLL	0	3.07344	0.421	0.019	0	HSC
17	TPSAB1	0	15.124	0.393	0	0	HSC
18	FCER1A	0	4.74986	0.399	0.011	0	HSC
19	INKA1	0	3.74405	0.399	0.015	0	HSC
20	TRIM58	0	1.74517	0.393	0.015	0	HSC
21	PBX1	0	5.03846	0.365	0.003	0	HSC
22	HEMGN	0	3.9668	0.371	0.011	0	HSC
23	ANGPT1	0	6.18008	0.36	0.003	0	HSC
24	CNRIP1	0	10.4394	0.343	0	0	HSC
25	MSRB3	0	5.66491	0.343	0.004	0	HSC
26	HOXA10	0	4.66905	0.32	0.009	0	HSC
27	ZNF385D	0	6.32012	0.309	0.002	0	HSC
28	MYCT1	0	4.96609	0.298	0.002	0	HSC
29	GATA1	0	4.65543	0.292	0.004	0	HSC
30	DIPK1B	0	4.87213	0.292	0.006	0	HSC
31	MAP1A	0	3.44577	0.292	0.009	0	HSC
32	GFI1B	0	3.6372	0.275	0.006	0	HSC
33	MMRN1	0	3.09522	0.264	0.008	0	HSC
34	RHEX	0	7.84101	0.253	0	0	HSC
35	EREG	0	5.85074	0.247	0.004	0	HSC
36	SLC45A3	0	4.47699	0.225	0.004	0	HSC
37	MEIS1	0	3.89759	0.225	0.004	0	HSC
38	TAL1	0	2.76969	0.225	0.005	0	HSC
39	MPL	0	4.31562	0.197	0.002	0	HSC
40	GCSAML	0	4.61773	0.185	0.001	0	HSC
41	HBD	0	7.50971	0.174	0.001	0	HSC
42	KRT8	0	5.77551	0.169	0.002	0	HSC
43	TPSB2	0	12.9718	0.157	0	0	HSC
44	HDC	0	5.92333	0.146	0.002	0	HSC
45	DYTN	0	6.15401	0.14	0.001	0	HSC
46	MS4A2	0	6.38114	0.135	0.001	0	HSC
47	PRG2	0	10.1841	0.107	0	0	HSC
48	PRKG1	0	5.6811	0.107	0.001	0	HSC
49	PRSS2	0	12.3283	0.101	0	0	HSC
50	SEPTIN5	2.49138e-296	2.48966	0.258	0.008	4.98276e-293	HSC

## Sheet: MEP
	gene	p_val	avg_log2FC	pct.1	pct.2	p_val_adj	cluster
1	GATA2	0	11.171	0.979	0.004	0	MEP
2	CLC	0	13.2688	0.958	0.002	0	MEP
3	CSF2RB	0	8.2291	0.932	0.05	0	MEP
4	FCER1A	0	9.02122	0.875	0.01	0	MEP
5	HDC	0	11.8081	0.849	0.001	0	MEP
6	MS4A3	0	12.6159	0.833	0.001	0	MEP
7	MS4A2	0	12.4949	0.714	0.001	0	MEP
8	AKAP12	0	12.2758	0.682	0.001	0	MEP
9	SLC45A3	0	10.1426	0.573	0.004	0	MEP
10	GCSAML	0	11.311	0.536	0.001	0	MEP
11	CD9	0	5.76711	0.562	0.029	0	MEP
12	IL3RA	0	7.55963	0.516	0.014	0	MEP
13	CPA3	0	11.8639	0.5	0.001	0	MEP
14	MMP25	0	6.51817	0.516	0.017	0	MEP
15	CCR3	0	9.8568	0.422	0.002	0	MEP
16	CACNG6	0	14.365	0.339	0	0	MEP
17	ITGA2B	0	4.45411	0.323	0.011	0	MEP
18	TCN1	0	10.757	0.292	0	0	MEP
19	CA8	0	9.7959	0.26	0.002	0	MEP
20	IL4	0	10.9539	0.255	0.001	0	MEP
21	CACNG8	0	11.8845	0.24	0	0	MEP
22	ENPP3	0	9.75762	0.234	0.001	0	MEP
23	ITGB8	0	11.7366	0.208	0	0	MEP
24	LINC02458	0	12.7213	0.208	0	0	MEP
25	RHEX	0	11.2646	0.198	0	0	MEP
26	ADGRG3	0	7.56636	0.182	0.003	0	MEP
27	AC111000.4	0	11.6011	0.161	0	0	MEP
28	TRPM6	0	9.76617	0.156	0	0	MEP
29	HRH4	0	9.32867	0.151	0.001	0	MEP
30	CD200R1L	0	13.5549	0.141	0	0	MEP
31	PTGER3	0	10.3355	0.13	0	0	MEP
32	IL1RL1	0	11.4704	0.12	0	0	MEP
33	CAV2	0	8.11429	0.12	0.001	0	MEP
34	LINC01341	0	9.40195	0.109	0.001	0	MEP
35	IL5RA	1.59107e-307	7.13805	0.276	0.01	3.18214e-304	MEP
36	SLC24A3	1.77109e-299	7.64018	0.109	0.002	3.54217e-296	MEP
37	OSM	6.82675e-295	7.62902	0.349	0.016	1.36535e-291	MEP
38	TTLL7	3.86776e-228	7.12556	0.146	0.004	7.73552e-225	MEP
39	TMEM164	8.85862e-225	6.28947	0.495	0.043	1.77172e-221	MEP
40	CFD	2.31719e-219	4.94831	0.875	0.161	4.63438e-216	MEP
41	SLC18A2	1.68492e-205	6.83344	0.167	0.005	3.36983e-202	MEP
42	RGS2	1.40806e-169	4.9241	0.734	0.135	2.81612e-166	MEP
43	RUNX1	4.28197e-167	5.52383	0.76	0.154	8.56394e-164	MEP
44	C5AR2	8.87324e-148	6.22402	0.266	0.018	1.77465e-144	MEP
45	MAF	3.49589e-145	5.33721	0.594	0.098	6.99177e-142	MEP
46	TAL1	2.51275e-141	4.97477	0.141	0.005	5.0255e-138	MEP
47	CR1	8.04585e-141	5.46846	0.453	0.056	1.60917e-137	MEP
48	DUSP6	9.83078e-134	4.73166	0.672	0.14	1.96616e-130	MEP
49	TP53INP1	1.43126e-132	5.44107	0.49	0.07	2.86252e-129	MEP
50	NFE2	1.34966e-129	4.21964	0.526	0.082	2.69933e-126	MEP

## Sheet: CD4Tnaive
	gene	p_val	avg_log2FC	pct.1	pct.2	p_val_adj	cluster
1	CCR7	0	3.01825	0.88	0.16	0	CD4Tnaive
2	LEF1	0	3.08947	0.843	0.143	0	CD4Tnaive
3	TCF7	0	2.61885	0.894	0.234	0	CD4Tnaive
4	IL7R	0	1.43804	0.922	0.329	0	CD4Tnaive
5	MAL	0	3.19503	0.669	0.088	0	CD4Tnaive
6	CD27	0	2.02384	0.724	0.188	0	CD4Tnaive
7	LTB	0	1.38211	0.981	0.447	0	CD4Tnaive
8	PRKCQ-AS1	0	2.32358	0.709	0.214	0	CD4Tnaive
9	SELL	0	1.46442	0.92	0.433	0	CD4Tnaive
10	CAMK4	0	2.35425	0.625	0.16	0	CD4Tnaive
11	RCAN3	0	2.36728	0.588	0.144	0	CD4Tnaive
12	TRABD2A	0	2.94972	0.5	0.08	0	CD4Tnaive
13	CD3D	0	0.436805	0.903	0.512	0	CD4Tnaive
14	TRAT1	0	2.08527	0.524	0.144	0	CD4Tnaive
15	MYC	0	2.26913	0.526	0.146	0	CD4Tnaive
16	ACTN1	0	1.66131	0.508	0.135	0	CD4Tnaive
17	ABLIM1	0	1.86653	0.546	0.179	0	CD4Tnaive
18	LDLRAP1	0	1.8552	0.529	0.164	0	CD4Tnaive
19	IL6ST	0	2.40768	0.477	0.119	0	CD4Tnaive
20	RGCC	0	1.97789	0.479	0.131	0	CD4Tnaive
21	CD3G	0	0.44917	0.808	0.464	0	CD4Tnaive
22	AQP3	0	1.62216	0.477	0.137	0	CD4Tnaive
23	CD7	0	0.411997	0.848	0.529	0	CD4Tnaive
24	BEX3	0	1.84536	0.33	0.056	0	CD4Tnaive
25	BCL11B	0	1.20599	0.545	0.273	0	CD4Tnaive
26	TSHZ2	0	4.13495	0.273	0.019	0	CD4Tnaive
27	CD40LG	0	2.11525	0.325	0.072	0	CD4Tnaive
28	INPP4B	0	1.45107	0.386	0.148	0	CD4Tnaive
29	MAML2	0	1.52946	0.378	0.152	0	CD4Tnaive
30	LRRN3	0	3.48778	0.248	0.024	0	CD4Tnaive
31	TMIGD2	0	1.86013	0.285	0.064	0	CD4Tnaive
32	CD5	0	0.780273	0.442	0.227	0	CD4Tnaive
33	NELL2	0	2.12404	0.269	0.061	0	CD4Tnaive
34	PIM2	0	1.04591	0.434	0.226	0	CD4Tnaive
35	CD4	0	0.949518	0.387	0.182	0	CD4Tnaive
36	TC2N	0	0.688591	0.509	0.307	0	CD4Tnaive
37	GPR183	0	1.04821	0.356	0.157	0	CD4Tnaive
38	TXK	0	0.918351	0.342	0.145	0	CD4Tnaive
39	PDE3B	0	1.21705	0.336	0.147	0	CD4Tnaive
40	BACH2	0	1.12485	0.277	0.089	0	CD4Tnaive
41	ITK	0	0.70168	0.475	0.293	0	CD4Tnaive
42	SERINC5	0	1.77311	0.269	0.09	0	CD4Tnaive
43	CD28	0	1.74038	0.23	0.068	0	CD4Tnaive
44	ARMH1	0	1.4416	0.265	0.107	0	CD4Tnaive
45	SESN3	0	1.53454	0.268	0.113	0	CD4Tnaive
46	SLC40A1	0	1.23115	0.206	0.059	0	CD4Tnaive
47	MARCKSL1	0	0.738733	0.346	0.206	0	CD4Tnaive
48	ID3	0	1.46567	0.202	0.068	0	CD4Tnaive
49	STMN1	0	0.692845	0.304	0.17	0	CD4Tnaive
50	BCL2	0	0.973685	0.282	0.153	0	CD4Tnaive

## Sheet: CD4Tcm
	gene	p_val	avg_log2FC	pct.1	pct.2	p_val_adj	cluster
1	IL7R	0	1.93553	0.953	0.342	0	CD4Tcm
2	AQP3	0	2.99253	0.717	0.131	0	CD4Tcm
3	TCF7	0	1.76236	0.791	0.256	0	CD4Tcm
4	LTB	0	2.06099	0.991	0.459	0	CD4Tcm
5	MAL	0	2.5898	0.62	0.104	0	CD4Tcm
6	GPR183	0	2.33899	0.617	0.147	0	CD4Tcm
7	TRAT1	0	2.15576	0.616	0.148	0	CD4Tcm
8	LEF1	0	1.43705	0.61	0.174	0	CD4Tcm
9	RCAN3	0	1.96228	0.591	0.155	0	CD4Tcm
10	CD3D	0	0.512319	0.929	0.52	0	CD4Tcm
11	CD27	0	1.40676	0.609	0.208	0	CD4Tcm
12	CD40LG	0	2.65718	0.468	0.07	0	CD4Tcm
13	INPP4B	0	1.90993	0.524	0.146	0	CD4Tcm
14	CD3G	0	0.460866	0.84	0.471	0	CD4Tcm
15	CCR7	0	0.885093	0.546	0.197	0	CD4Tcm
16	CAMK4	0	1.29678	0.499	0.179	0	CD4Tcm
17	IL32	0	0.382386	0.992	0.678	0	CD4Tcm
18	MYC	0	1.56588	0.464	0.158	0	CD4Tcm
19	RGCC	0	1.49493	0.445	0.141	0	CD4Tcm
20	LIMS1	0	0.944512	0.523	0.221	0	CD4Tcm
21	CD82	0	1.49522	0.45	0.148	0	CD4Tcm
22	CRIP2	0	3.08484	0.342	0.045	0	CD4Tcm
23	CD4	0	1.16953	0.477	0.181	0	CD4Tcm
24	PRKCQ-AS1	0	1.06903	0.529	0.236	0	CD4Tcm
25	CD5	0	1.14166	0.521	0.228	0	CD4Tcm
26	CD28	0	2.39566	0.357	0.065	0	CD4Tcm
27	PIM2	0	1.34507	0.516	0.226	0	CD4Tcm
28	GATA3	0	1.36207	0.477	0.198	0	CD4Tcm
29	TNFRSF4	0	3.71222	0.3	0.022	0	CD4Tcm
30	TRAC	0	0.98647	0.574	0.303	0	CD4Tcm
31	BCL11B	0	0.864729	0.538	0.28	0	CD4Tcm
32	BIRC3	0	0.904205	0.426	0.179	0	CD4Tcm
33	TRABD2A	0	1.60799	0.341	0.099	0	CD4Tcm
34	TC2N	0	0.589634	0.538	0.31	0	CD4Tcm
35	IL6R	0	1.35934	0.343	0.121	0	CD4Tcm
36	ITK	0	0.63678	0.506	0.295	0	CD4Tcm
37	KLRB1	0	0.374228	0.464	0.255	0	CD4Tcm
38	SERINC5	0	1.64306	0.301	0.092	0	CD4Tcm
39	CLDND1	0	0.818435	0.439	0.237	0	CD4Tcm
40	LDLRAP1	0	0.779745	0.378	0.181	0	CD4Tcm
41	ARID5B	0	0.786275	0.405	0.211	0	CD4Tcm
42	ABLIM1	0	0.697521	0.389	0.197	0	CD4Tcm
43	PASK	0	2.55352	0.237	0.047	0	CD4Tcm
44	TSHZ2	0	2.67305	0.206	0.029	0	CD4Tcm
45	CDC14A	0	1.41575	0.273	0.098	0	CD4Tcm
46	BEX3	0	1.02896	0.241	0.067	0	CD4Tcm
47	BCL2	0	1.02513	0.327	0.154	0	CD4Tcm
48	CISH	0	1.26761	0.322	0.151	0	CD4Tcm
49	NPDC1	0	2.1255	0.216	0.048	0	CD4Tcm
50	MAF	0	1.39277	0.254	0.089	0	CD4Tcm

## Sheet: CD4Treg
	gene	p_val	avg_log2FC	pct.1	pct.2	p_val_adj	cluster
1	CD27	0	2.375	0.768	0.223	0	CD4Treg
2	FOXP3	0	8.1032	0.496	0.004	0	CD4Treg
3	AQP3	0	2.45239	0.635	0.158	0	CD4Treg
4	LTB	0	1.22493	0.928	0.483	0	CD4Treg
5	LEF1	0	1.82984	0.622	0.193	0	CD4Treg
6	RCAN3	0	1.95548	0.577	0.174	0	CD4Treg
7	TIGIT	0	2.2358	0.537	0.151	0	CD4Treg
8	CLDND1	0	1.86322	0.58	0.244	0	CD4Treg
9	CD28	0	2.6724	0.408	0.077	0	CD4Treg
10	CTLA4	0	4.48005	0.333	0.019	0	CD4Treg
11	PIM2	0	1.6868	0.55	0.238	0	CD4Treg
12	IL32	0	1.23251	0.996	0.692	0	CD4Treg
13	GPR183	0	1.78624	0.467	0.169	0	CD4Treg
14	RGCC	0	1.649	0.448	0.154	0	CD4Treg
15	IKZF2	0	3.08649	0.335	0.046	0	CD4Treg
16	MAL	0	1.90394	0.414	0.129	0	CD4Treg
17	RTKN2	0	5.56328	0.268	0.009	0	CD4Treg
18	CCR4	0	4.38349	0.263	0.015	0	CD4Treg
19	TTN	0	2.57714	0.298	0.062	0	CD4Treg
20	ID3	0	2.18442	0.298	0.076	0	CD4Treg
21	F5	0	3.03248	0.215	0.031	0	CD4Treg
22	TNFRSF4	0	3.05244	0.214	0.035	0	CD4Treg
23	CCR10	0	4.75007	0.113	0.006	0	CD4Treg
24	CD3D	6.52944e-292	0.869668	0.93	0.538	1.30589e-288	CD4Treg
25	BIRC3	2.79337e-281	1.42319	0.479	0.19	5.58674e-278	CD4Treg
26	SELL	3.73314e-259	1.10043	0.784	0.467	7.46629e-256	CD4Treg
27	CAMK4	2.03289e-258	1.4068	0.477	0.193	4.06579e-255	CD4Treg
28	HPGD	3.26121e-242	2.5506	0.223	0.059	6.52242e-239	CD4Treg
29	TRAC	1.62447e-238	1.28402	0.631	0.314	3.24894e-235	CD4Treg
30	CD3G	6.52178e-237	0.780074	0.862	0.487	1.30436e-233	CD4Treg
31	RGS1	1.04332e-233	2.54404	0.126	0.022	2.08664e-230	CD4Treg
32	ARID5B	3.98638e-229	1.40736	0.493	0.219	7.97276e-226	CD4Treg
33	FUT7	2.47371e-223	2.47752	0.186	0.045	4.94741e-220	CD4Treg
34	GATA3	1.15755e-196	1.37573	0.467	0.211	2.31511e-193	CD4Treg
35	TNFRSF18	7.05757e-191	2.11997	0.147	0.033	1.41151e-187	CD4Treg
36	CCR6	2.82683e-190	1.91099	0.195	0.053	5.65366e-187	CD4Treg
37	BEX3	2.66945e-185	1.26601	0.238	0.075	5.3389e-182	CD4Treg
38	GBP5	3.43101e-178	1.24688	0.631	0.384	6.86203e-175	CD4Treg
39	CRIP2	7.31906e-174	2.1469	0.2	0.06	1.46381e-170	CD4Treg
40	SLAMF1	2.83406e-168	1.55609	0.269	0.095	5.66812e-165	CD4Treg
41	LMNA	3.51518e-165	1.31145	0.168	0.045	7.03037e-162	CD4Treg
42	PHACTR2	1.74358e-150	1.49353	0.322	0.138	3.48716e-147	CD4Treg
43	SESN3	1.38743e-148	1.60704	0.298	0.123	2.77486e-145	CD4Treg
44	IL6R	5.16563e-148	1.36631	0.311	0.131	1.03313e-144	CD4Treg
45	LIMS1	3.62317e-145	0.718225	0.445	0.235	7.24634e-142	CD4Treg
46	MAST4	4.13582e-141	1.72886	0.157	0.045	8.27163e-138	CD4Treg
47	CD5	5.29627e-140	1.00868	0.473	0.241	1.05925e-136	CD4Treg
48	NIBAN1	2.79633e-139	1.17813	0.396	0.194	5.59266e-136	CD4Treg
49	CD82	6.6874e-127	1.05889	0.351	0.162	1.33748e-123	CD4Treg
50	TOX	9.38628e-121	1.35632	0.252	0.101	1.87726e-117	CD4Treg

## Sheet: CD4Teff
	gene	p_val	avg_log2FC	pct.1	pct.2	p_val_adj	cluster
1	GZMH	0	1.40388	0.991	0.438	0	CD4Teff
2	FGFBP2	0	0.833455	0.931	0.404	0	CD4Teff
3	GZMA	0	0.809377	0.967	0.517	0	CD4Teff
4	CST7	0	0.342639	0.976	0.531	0	CD4Teff
5	NKG7	0	0.616496	0.999	0.565	0	CD4Teff
6	IL7R	0	1.17479	0.795	0.362	0	CD4Teff
7	KLRG1	0	1.38391	0.728	0.295	0	CD4Teff
8	CCL5	0	0.471067	0.995	0.565	0	CD4Teff
9	PRF1	0	0.21576	0.94	0.514	0	CD4Teff
10	CD3D	0	1.00267	0.95	0.529	0	CD4Teff
11	CD3G	0	1.05192	0.893	0.478	0	CD4Teff
12	CX3CR1	0	1.01245	0.769	0.381	0	CD4Teff
13	CD320	0	1.87112	0.583	0.204	0	CD4Teff
14	GNLY	0	0.334506	0.799	0.426	0	CD4Teff
15	HOPX	0	0.70036	0.746	0.382	0	CD4Teff
16	CD40LG	0	2.69489	0.44	0.08	0	CD4Teff
17	ITGB1	0	1.27067	0.832	0.481	0	CD4Teff
18	C12orf75	0	0.882126	0.727	0.403	0	CD4Teff
19	IL32	0	0.932179	0.999	0.686	0	CD4Teff
20	CD4	0	1.48094	0.488	0.188	0	CD4Teff
21	ADGRG1	0	0.760522	0.562	0.276	0	CD4Teff
22	SAMD3	0	0.924881	0.625	0.339	0	CD4Teff
23	CCL4	0	0.387435	0.62	0.336	0	CD4Teff
24	S1PR5	0	0.643897	0.558	0.286	0	CD4Teff
25	CD5	0	1.31642	0.506	0.235	0	CD4Teff
26	TGFBR3	0	1.08332	0.492	0.225	0	CD4Teff
27	LAIR2	0	1.1188	0.456	0.191	0	CD4Teff
28	TBX21	0	0.668322	0.558	0.295	0	CD4Teff
29	THEMIS	0	1.24587	0.469	0.209	0	CD4Teff
30	SLAMF1	0	2.15405	0.345	0.089	0	CD4Teff
31	RORA	0	0.99195	0.547	0.298	0	CD4Teff
32	LINC00892	0	2.99917	0.285	0.038	0	CD4Teff
33	ADRB2	0	0.959941	0.426	0.213	0	CD4Teff
34	MAF	0	1.82162	0.29	0.092	0	CD4Teff
35	TRGV2	0	1.64259	0.278	0.081	0	CD4Teff
36	MIAT	0	1.71306	0.262	0.084	0	CD4Teff
37	TRBV11-1	0	6.56711	0.126	0.002	0	CD4Teff
38	TRBV5-1	0	2.48309	0.129	0.03	0	CD4Teff
39	TRBV20-1	0	2.39657	0.124	0.03	0	CD4Teff
40	TRAV17	0	2.38717	0.117	0.028	0	CD4Teff
41	TRAV12-3	0	2.91155	0.104	0.015	0	CD4Teff
42	TC2N	4.54052e-300	0.849008	0.541	0.315	9.08105e-297	CD4Teff
43	PRR5L	1.49548e-287	1.20963	0.291	0.127	2.99096e-284	CD4Teff
44	ID2	5.9806e-286	0.587001	0.708	0.461	1.19612e-282	CD4Teff
45	TMEM273	1.49267e-277	1.57392	0.186	0.066	2.98535e-274	CD4Teff
46	MXRA7	1.72853e-273	1.23216	0.273	0.119	3.45706e-270	CD4Teff
47	KIF19	9.81988e-272	1.71048	0.129	0.037	1.96398e-268	CD4Teff
48	SYNE2	2.97187e-271	0.629413	0.692	0.452	5.94374e-268	CD4Teff
49	C1orf21	1.16223e-269	0.870666	0.383	0.187	2.32446e-266	CD4Teff
50	PYHIN1	7.83682e-262	0.685631	0.545	0.317	1.56736e-258	CD4Teff

## Sheet: CD8Tnaive
	gene	p_val	avg_log2FC	pct.1	pct.2	p_val_adj	cluster
1	CCR7	0	2.81384	0.928	0.191	0	CD8Tnaive
2	LEF1	0	2.76238	0.902	0.173	0	CD8Tnaive
3	CD8B	0	2.2935	0.98	0.259	0	CD8Tnaive
4	TCF7	0	2.08039	0.911	0.263	0	CD8Tnaive
5	NELL2	0	3.79254	0.66	0.057	0	CD8Tnaive
6	CD27	0	1.94234	0.802	0.209	0	CD8Tnaive
7	LINC02446	0	2.79057	0.716	0.127	0	CD8Tnaive
8	IL7R	0	1.25656	0.94	0.355	0	CD8Tnaive
9	CD8A	0	0.764622	0.907	0.323	0	CD8Tnaive
10	ACTN1	0	2.17514	0.7	0.145	0	CD8Tnaive
11	LDLRAP1	0	2.16143	0.678	0.175	0	CD8Tnaive
12	PRKCQ-AS1	0	1.94428	0.737	0.235	0	CD8Tnaive
13	LTB	0	0.671132	0.958	0.472	0	CD8Tnaive
14	MAL	0	2.09728	0.601	0.116	0	CD8Tnaive
15	TRABD2A	0	2.70455	0.58	0.096	0	CD8Tnaive
16	SELL	0	1.2028	0.923	0.455	0	CD8Tnaive
17	RCAN3	0	2.0133	0.63	0.163	0	CD8Tnaive
18	CAMK4	0	1.82197	0.632	0.181	0	CD8Tnaive
19	MYC	0	2.07533	0.598	0.16	0	CD8Tnaive
20	LRRN3	0	4.15356	0.463	0.027	0	CD8Tnaive
21	CD3D	0	0.524309	0.944	0.528	0	CD8Tnaive
22	PDE3B	0	2.01085	0.557	0.148	0	CD8Tnaive
23	ABLIM1	0	1.73616	0.6	0.194	0	CD8Tnaive
24	CD7	0	0.657215	0.924	0.541	0	CD8Tnaive
25	RGCC	0	1.57177	0.49	0.146	0	CD8Tnaive
26	NT5E	0	3.33572	0.352	0.031	0	CD8Tnaive
27	ARMH1	0	2.08222	0.42	0.109	0	CD8Tnaive
28	BCL11B	0	1.01658	0.59	0.284	0	CD8Tnaive
29	THEMIS	0	0.982476	0.496	0.207	0	CD8Tnaive
30	AQP3	0	0.911806	0.428	0.154	0	CD8Tnaive
31	TXK	0	1.06505	0.418	0.151	0	CD8Tnaive
32	BACH2	0	1.26179	0.349	0.095	0	CD8Tnaive
33	TMIGD2	0	1.68781	0.323	0.073	0	CD8Tnaive
34	ITK	0	0.754715	0.546	0.298	0	CD8Tnaive
35	PASK	0	2.53576	0.294	0.049	0	CD8Tnaive
36	BEX3	0	1.31247	0.314	0.069	0	CD8Tnaive
37	IL6ST	0	1.25367	0.375	0.139	0	CD8Tnaive
38	SERINC5	0	1.71727	0.32	0.096	0	CD8Tnaive
39	MAML2	0	1.22301	0.378	0.162	0	CD8Tnaive
40	RUNX2	0	1.94528	0.245	0.056	0	CD8Tnaive
41	PDK1	0	1.61616	0.223	0.063	0	CD8Tnaive
42	PRKAR1B	0	1.46004	0.146	0.037	0	CD8Tnaive
43	DBN1	0	1.76918	0.108	0.022	0	CD8Tnaive
44	KLRK1	3.93539e-285	0.300342	0.789	0.428	7.87077e-282	CD8Tnaive
45	STMN1	1.93074e-284	0.717421	0.367	0.174	3.86147e-281	CD8Tnaive
46	BCL2	2.76717e-282	0.970882	0.334	0.157	5.53434e-279	CD8Tnaive
47	CD3G	4.97481e-269	0.321535	0.829	0.479	9.94963e-266	CD8Tnaive
48	PIM2	9.50336e-269	0.766065	0.443	0.235	1.90067e-265	CD8Tnaive
49	GSTM2	9.09056e-257	1.17531	0.162	0.056	1.81811e-253	CD8Tnaive
50	TTN	3.42221e-256	1.16334	0.172	0.062	6.84443e-253	CD8Tnaive

## Sheet: CD8Tcm
	gene	p_val	avg_log2FC	pct.1	pct.2	p_val_adj	cluster
1	CD8B	0	1.76722	0.861	0.27	0	CD8Tcm
2	GZMK	0	2.88585	0.724	0.134	0	CD8Tcm
3	IL7R	0	1.68909	0.947	0.362	0	CD8Tcm
4	CD8A	0	0.947422	0.84	0.332	0	CD8Tcm
5	TCF7	0	1.59492	0.767	0.274	0	CD8Tcm
6	CD27	0	1.83193	0.694	0.219	0	CD8Tcm
7	LTB	0	0.951558	0.898	0.479	0	CD8Tcm
8	KLRK1	0	0.775784	0.812	0.432	0	CD8Tcm
9	LEF1	0	1.41382	0.544	0.19	0	CD8Tcm
10	NELL2	0	2.76184	0.414	0.07	0	CD8Tcm
11	CXCR3	0	1.78639	0.473	0.151	0	CD8Tcm
12	IL32	0	0.578452	0.992	0.689	0	CD8Tcm
13	CAMK4	0	1.4224	0.492	0.19	0	CD8Tcm
14	LYAR	0	1.24067	0.617	0.331	0	CD8Tcm
15	CCR7	0	0.693112	0.486	0.21	0	CD8Tcm
16	DUSP2	0	1.48493	0.567	0.295	0	CD8Tcm
17	RCAN3	0	1.41571	0.439	0.173	0	CD8Tcm
18	TRAT1	0	1.32775	0.421	0.168	0	CD8Tcm
19	GPR183	0	1.32024	0.386	0.168	0	CD8Tcm
20	IFNG-AS1	0	3.04228	0.18	0.024	0	CD8Tcm
21	NPDC1	0	1.87106	0.197	0.054	0	CD8Tcm
22	FXYD2	0	3.60001	0.144	0.013	0	CD8Tcm
23	CLDND1	3.07336e-304	1.316	0.476	0.242	6.14671e-301	CD8Tcm
24	LDLRAP1	1.12701e-292	1.12737	0.413	0.187	2.25402e-289	CD8Tcm
25	CD3D	1.30143e-285	0.527248	0.915	0.534	2.60286e-282	CD8Tcm
26	CD28	2.30543e-280	1.58622	0.231	0.078	4.61086e-277	CD8Tcm
27	INPP4B	1.26843e-276	1.27821	0.368	0.162	2.53685e-273	CD8Tcm
28	TRAC	2.27838e-274	0.933236	0.57	0.312	4.55676e-271	CD8Tcm
29	PASK	6.65636e-258	1.82129	0.18	0.055	1.33127e-254	CD8Tcm
30	CD7	2.79759e-198	0.393386	0.829	0.547	5.59517e-195	CD8Tcm
31	CD3G	5.29723e-192	0.419015	0.801	0.484	1.05945e-188	CD8Tcm
32	LINC02446	4.0246e-191	0.946531	0.314	0.144	8.0492e-188	CD8Tcm
33	AQP3	6.34648e-191	0.781444	0.339	0.16	1.2693e-187	CD8Tcm
34	CD84	5.44896e-177	1.09584	0.327	0.165	1.08979e-173	CD8Tcm
35	RGCC	1.7057e-174	0.984238	0.316	0.154	3.41141e-171	CD8Tcm
36	CRIP2	8.10832e-155	1.48104	0.159	0.059	1.62166e-151	CD8Tcm
37	ITK	3.01643e-147	0.714705	0.497	0.302	6.03286e-144	CD8Tcm
38	PDE3B	2.68459e-141	0.982279	0.305	0.159	5.36918e-138	CD8Tcm
39	BCL11B	3.62504e-137	0.765554	0.471	0.291	7.25008e-134	CD8Tcm
40	GATA3	2.26357e-136	0.896056	0.37	0.21	4.52713e-133	CD8Tcm
41	TC2N	6.9714e-135	0.657751	0.507	0.318	1.39428e-131	CD8Tcm
42	CDC14A	2.1987e-129	1.20025	0.221	0.105	4.39741e-126	CD8Tcm
43	MYC	5.39542e-127	0.840053	0.316	0.172	1.07908e-123	CD8Tcm
44	ITM2C	1.18527e-124	0.882248	0.18	0.078	2.37053e-121	CD8Tcm
45	SELL	4.60237e-122	0.587848	0.627	0.468	9.20474e-119	CD8Tcm
46	TIGIT	2.87554e-121	0.907404	0.29	0.153	5.75109e-118	CD8Tcm
47	KLRC4	2.17723e-112	0.775977	0.279	0.147	4.35447e-109	CD8Tcm
48	SERINC5	4.51608e-108	1.15637	0.205	0.101	9.03217e-105	CD8Tcm
49	PRKCQ-AS1	1.00317e-107	0.642491	0.404	0.249	2.00633e-104	CD8Tcm
50	THEMIS	4.55966e-98	0.617201	0.36	0.214	9.11932e-95	CD8Tcm

## Sheet: CD8Trp
	gene	p_val	avg_log2FC	pct.1	pct.2	p_val_adj	cluster
1	GZMK	0	3.62692	0.933	0.122	0	CD8Trp
2	CD8A	0	1.47584	0.891	0.326	0	CD8Trp
3	CD8B	0	1.72248	0.812	0.267	0	CD8Trp
4	DUSP2	0	2.36847	0.784	0.286	0	CD8Trp
5	GZMA	0	0.900122	0.969	0.518	0	CD8Trp
6	CST7	0	0.431331	0.97	0.532	0	CD8Trp
7	CCL5	0	1.14263	0.998	0.565	0	CD8Trp
8	CD3D	0	0.886647	0.938	0.53	0	CD8Trp
9	LYAR	0	1.58797	0.696	0.326	0	CD8Trp
10	KLRK1	0	0.922808	0.798	0.429	0	CD8Trp
11	CD3G	0	0.715254	0.818	0.481	0	CD8Trp
12	CXCR3	0	1.94007	0.475	0.148	0	CD8Trp
13	KLRG1	0	1.19251	0.612	0.299	0	CD8Trp
14	IL32	0	0.932008	0.996	0.686	0	CD8Trp
15	TRAC	0	1.27301	0.614	0.308	0	CD8Trp
16	COTL1	0	0.396727	0.849	0.556	0	CD8Trp
17	CMC1	0	1.54521	0.572	0.284	0	CD8Trp
18	SH2D1A	0	1.62529	0.483	0.205	0	CD8Trp
19	CD27	0	1.47888	0.493	0.222	0	CD8Trp
20	CCL4	0	0.572561	0.6	0.337	0	CD8Trp
21	SAMD3	0	0.841771	0.597	0.34	0	CD8Trp
22	EOMES	0	1.45374	0.413	0.164	0	CD8Trp
23	TIGIT	0	1.46919	0.377	0.149	0	CD8Trp
24	GBP5	0	0.993696	0.601	0.38	0	CD8Trp
25	CYTOR	0	1.11865	0.468	0.254	0	CD8Trp
26	THEMIS	0	1.12026	0.422	0.21	0	CD8Trp
27	LAG3	0	1.27444	0.361	0.156	0	CD8Trp
28	TRAT1	0	1.2596	0.369	0.167	0	CD8Trp
29	MTRNR2L12	0	2.49665	0.258	0.066	0	CD8Trp
30	LINC02446	0	1.27774	0.329	0.142	0	CD8Trp
31	INPP4B	0	1.26261	0.346	0.161	0	CD8Trp
32	RGS1	0	3.58006	0.162	0.019	0	CD8Trp
33	CXCR6	0	2.76018	0.167	0.027	0	CD8Trp
34	NPDC1	0	2.10455	0.188	0.053	0	CD8Trp
35	CD84	5.74685e-306	1.37444	0.337	0.163	1.14937e-302	CD8Trp
36	TC2N	1.57675e-290	0.928546	0.529	0.316	3.1535e-287	CD8Trp
37	HLA-DQA1	2.64197e-276	0.325839	0.51	0.272	5.28393e-273	CD8Trp
38	CCL4L2	3.23171e-270	1.002	0.3	0.136	6.46341e-267	CD8Trp
39	C12orf75	1.0529e-259	0.640929	0.641	0.406	2.10581e-256	CD8Trp
40	IL7R	4.18331e-237	0.325293	0.636	0.367	8.36663e-234	CD8Trp
41	XCL2	3.7723e-234	1.15172	0.23	0.097	7.54459e-231	CD8Trp
42	CD5	2.63967e-232	0.942971	0.418	0.238	5.27933e-229	CD8Trp
43	HLA-DRB1	7.20085e-232	0.143989	0.849	0.595	1.44017e-228	CD8Trp
44	CLDND1	2.02336e-228	1.28644	0.401	0.243	4.04671e-225	CD8Trp
45	TENT5C	1.58683e-223	1.36984	0.194	0.078	3.17367e-220	CD8Trp
46	SYNE2	3.99904e-223	0.608271	0.661	0.453	7.99808e-220	CD8Trp
47	CD28	1.77912e-218	1.51527	0.191	0.078	3.55824e-215	CD8Trp
48	MCOLN2	2.32011e-204	1.53703	0.156	0.059	4.64022e-201	CD8Trp
49	TNFAIP3	2.40166e-204	1.01539	0.428	0.267	4.80333e-201	CD8Trp
50	LINC02084	1.77604e-191	1.26543	0.19	0.08	3.55208e-188	CD8Trp

## Sheet: CD8Tem
	gene	p_val	avg_log2FC	pct.1	pct.2	p_val_adj	cluster
1	CD8A	0	1.6142	0.93	0.327	0	CD8Tem
2	CD8B	0	1.80853	0.856	0.268	0	CD8Tem
3	GZMA	0	0.800301	0.964	0.52	0	CD8Tem
4	GZMK	0	1.75646	0.576	0.135	0	CD8Tem
5	KLRG1	0	1.57209	0.736	0.297	0	CD8Tem
6	CST7	0	0.541579	0.968	0.534	0	CD8Tem
7	CCL5	0	1.06491	0.999	0.567	0	CD8Tem
8	NKG7	0	0.568965	0.995	0.567	0	CD8Tem
9	KLRK1	0	1.00514	0.852	0.429	0	CD8Tem
10	CMC1	0	1.86782	0.697	0.282	0	CD8Tem
11	KLRD1	0	0.760291	0.817	0.403	0	CD8Tem
12	CD3D	0	0.948333	0.938	0.532	0	CD8Tem
13	GZMH	0	0.637686	0.849	0.445	0	CD8Tem
14	CTSW	0	0.465516	0.894	0.499	0	CD8Tem
15	DUSP2	0	1.54965	0.682	0.291	0	CD8Tem
16	CD3G	0	0.923463	0.867	0.481	0	CD8Tem
17	CCL4	0	0.817174	0.682	0.336	0	CD8Tem
18	SAMD3	0	1.02053	0.649	0.34	0	CD8Tem
19	IL32	0	0.766818	0.995	0.687	0	CD8Tem
20	LYAR	0	1.19499	0.632	0.329	0	CD8Tem
21	EOMES	0	1.53109	0.444	0.164	0	CD8Tem
22	TRAC	0	1.1772	0.585	0.31	0	CD8Tem
23	CD160	0	1.75952	0.384	0.11	0	CD8Tem
24	SH2D1A	0	1.36091	0.469	0.206	0	CD8Tem
25	FCRL6	0	0.892278	0.529	0.27	0	CD8Tem
26	THEMIS	0	1.23832	0.455	0.21	0	CD8Tem
27	TIGIT	0	1.31386	0.38	0.15	0	CD8Tem
28	TRGC2	0	1.59091	0.35	0.126	0	CD8Tem
29	LAG3	0	1.15414	0.372	0.156	0	CD8Tem
30	XCL2	0	1.53597	0.305	0.095	0	CD8Tem
31	CXCR3	0	1.25248	0.356	0.153	0	CD8Tem
32	CCL4L2	0	1.16077	0.335	0.135	0	CD8Tem
33	TRAV12-2	0	2.87798	0.153	0.024	0	CD8Tem
34	TRBV15	0	3.43445	0.123	0.012	0	CD8Tem
35	TRBV27	0	2.77009	0.1	0.019	0	CD8Tem
36	C12orf75	2.63764e-298	0.695639	0.685	0.406	5.27528e-295	CD8Tem
37	TRGV9	4.54644e-285	1.62623	0.206	0.07	9.09288e-282	CD8Tem
38	MTRNR2L12	1.24482e-283	1.76765	0.2	0.068	2.48963e-280	CD8Tem
39	LINC01871	9.70076e-280	1.19695	0.359	0.165	1.94015e-276	CD8Tem
40	LINC02446	1.68985e-258	1.06518	0.323	0.143	3.37969e-255	CD8Tem
41	MATK	6.30702e-253	0.669377	0.588	0.331	1.2614e-249	CD8Tem
42	TRGV2	3.39662e-250	1.67637	0.22	0.084	6.79323e-247	CD8Tem
43	TRG-AS1	1.19869e-249	0.973505	0.445	0.241	2.39737e-246	CD8Tem
44	SYNE1	8.86269e-248	0.752905	0.631	0.408	1.77254e-244	CD8Tem
45	CXCR6	3.61316e-232	1.88987	0.112	0.029	7.22631e-229	CD8Tem
46	PYHIN1	1.14287e-231	0.738877	0.546	0.318	2.28573e-228	CD8Tem
47	TRGV3	3.4113e-216	1.57413	0.182	0.067	6.8226e-213	CD8Tem
48	SLAMF7	1.47314e-211	0.917783	0.368	0.187	2.94627e-208	CD8Tem
49	SYNE2	7.21607e-210	0.605483	0.681	0.454	1.44321e-206	CD8Tem
50	STOM	5.44308e-202	0.657412	0.507	0.302	1.08862e-198	CD8Tem

[truncated: 19 more sheets: CD8Teff ZNF683hi, CD8Teff ZNF683low, NKT, MAIT, γδTmem, γδTeff, NK SELL, NK FCER1G, NK KLRC2, Bnaive, Bmem, Plasma, pDC, Mo S100A8, Mo CSF3R, Mo FCGR3A, cDC2, Neu, PLT]
