# Supplementary material for: Distinct Immune Homeostasis Remodeling Patterns after HLA‐Matched and Haploidentical Transplantation
Source: Adv Sci (Weinh). 2024 Sep 3;11(39):2400544. doi: 10.1002/advs.202400544 (PMC11497014; doi:10.1002/advs.202400544)
Supplement: Supplementary file 3 — Supplemental Table 4 [file ADVS-11-2400544-s003.xlsx]

## Sheet: 20240113TableS4_CellsubsetsProp
	HD1	HD2	HD3	HD4	HD5	HR1	HR2	HR3	HR4	HR5	MD1	MD2	MD3	MD4	MD5	MD6	MD7	MD8	MD9	MR1	MR2	MR3	MR4	MR5	MR6	MR7	MR8	MR9
HSC	0	0.094518	0.0924927	0.268181	0	0	0.0525762	0.015949	0.0376435	0	0.0915751	0.0564334	0.0345483	0.117172	0.161551	0.125899	0.149701	0.109994	0.0406174	0	0.992598	0.0198807	0.0134246	0.137334	0.0475662	0.0237982	0.0535189	0.0119374
MEP	1.29804	0.118147	0	0	0	0.822068	0.0701016	0	0	0	0.018315	0	0	0	0	0.0179856	0.261976	0.172847	0.0270783	0	0	0	0.107397	0.0211282	0.0475662	0.178486	0.0535189	0.0119374
CD4Tnaïve	11.8019	16.3516	20.0555	22.7481	0	0.255754	0.753593	0.15949	0.376435	0	22.1612	15.5615	11.6255	21.091	4.25081	4.51439	19.2927	4.10119	9.95126	4.52489	2.70861	13.1412	7.20902	0.48595	1.55383	7.00857	2.58229	0.537185
CD4Tcm	7.70282	10.397	10.4208	12.0208	0	5.13336	7.79881	2.32855	3.50085	0	9.78022	11.7523	4.68129	3.89272	3.9479	4.26259	6.96108	4.35261	7.41944	9.38914	5.28264	6.99801	2.7789	2.41918	1.44284	3.40314	4.38855	4.53623
CD4Treg	1.1614	1.86673	2.21982	2.66604	0	0.949945	1.31441	0.717703	0.828157	0	1.64835	1.81998	2.41838	1.45814	0.454362	0.629496	1.32859	1.09994	1.70593	1.52086	0.992598	2.58449	0.765203	0.813438	0.443951	1.01142	1.32459	1.37281
CD4Tem	3.85995	4.15879	3.34515	4.19625	0	4.80453	4.03084	1.91388	3.61378	0	3.2967	3.80926	2.03835	0.924359	1.53473	0.359712	4.54716	1.72847	1.66531	2.60181	1.54778	1.94831	0.765203	2.08113	0.20612	1.77297	1.01686	1.45637
CD4Teff	4.47481	0.283554	0.986589	0.552138	0	3.89112	2.33088	4.88038	0.941088	0	4.19414	0.973476	0.120919	1.92683	13.752	2.98561	2.5262	0.675676	0.568643	6.77476	7.21736	0.238569	5.24903	6.8033	3.06009	2.6416	0.428151	1.01468
CD8Tnaïve	5.85824	7.79773	2.42023	3.4548	23.0221	0.237486	0.315457	0.127592	0.112931	0.0604108	5.82418	2.22912	8.37796	9.98568	0.787561	2.01439	6.71781	5.45255	1.34037	1.20664	1.54778	10.4771	2.12109	0.126769	0.618361	4.18848	2.60904	0.167124
CD8Tcm	2.61315	3.14272	2.51272	2.3663	6.76173	2.19218	2.78654	3.44498	2.48447	1.59082	3.35165	3.32957	1.86561	0.859263	1.09047	2.67986	2.35778	1.71276	0.9342	2.5264	2.8432	2.48509	0.375889	1.81703	0.919613	1.3684	2.27455	4.01098
CD8Trp	0.836892	2.03214	2.03484	1.87727	11.9825	7.6361	4.2061	5.86922	9.09091	16.8949	4.41392	0.860609	0.846433	0.59888	1.67609	0.647482	1.66542	1.22564	1.19144	4.22323	2.5572	2.30616	0.953148	2.21847	1.88679	1.24941	3.01044	2.50686
CD8Tem	0.939368	4.7259	1.55696	1.37246	15.5474	2.8133	6.3442	2.87081	1.88218	4.18848	2.34432	0.804176	1.31283	0.377555	3.68538	1.33094	0.636228	1.42992	0.433252	1.78482	4.79475	1.53082	3.47698	6.98289	1.58554	1.41599	1.49853	1.25343
CD8Teff:ZNF683hi	3.09137	7.25425	1.97318	4.96924	9.79761	18.8345	30.2489	9.09091	49.9906	66.6734	5.25641	6.16535	6.27051	4.23122	5.10905	3.97482	1.45958	6.48963	1.4893	13.2604	24.428	5.72565	17.4386	11.1135	27.8262	7.16326	18.9992	14.0743
CD8Teff:ZNF683low	0.187874	1.70132	0.184985	0.0631014	19.4342	0.694191	3.3824	0.334928	0.508187	2.03383	0.549451	0.917043	2.78114	1.34097	0.969305	1.18705	0.224551	1.09994	7.14866	0.703871	1.41319	1.15308	1.61095	4.1517	4.67734	0.642551	1.96682	24.9612
NKT	10.333	1.65406	0.863265	2.03502	12.5345	4.73146	1.68244	3.68421	3.6326	8.49778	2.78388	2.04571	9.65624	1.4972	4.37197	1.45683	2.80689	3.7555	2.50474	2.58924	4.17227	3.37972	3.36958	4.01437	0.554939	5.92575	3.6928	1.07437
MAIT	3.89411	3.9225	1.12533	2.88689	0.919963	0.347095	0.0701016	0.015949	0.0376435	0.0604108	1.00733	3.14616	3.17844	0.624919	1.05008	0.107914	0.205838	2.24701	9.36908	0.314228	1.66555	1.86879	0.214794	0.285231	0	0.345074	0.842922	4.01098
γδTmem	3.22801	1.77221	1.78819	1.75106	0	1.35185	0.22783	0.143541	0.0564653	0	1.94139	2.15858	3.48938	0.585861	0.0908724	0.143885	1.77769	2.51414	0.216626	1.08095	1.07672	7.25646	0.859176	0.0105641	0.0317108	1.63018	0.508429	0.214874
γδTeff	2.4082	1.48866	0.539541	0.299732	0	0.383632	0.280407	0.0318979	0.0564653	0	0.43956	0.761851	5.85593	1.69249	0.13126	0.377698	1.45958	2.19987	0.284322	0.15083	0.622476	6.91849	2.80575	0.0633847	0.0317108	1.13041	0.789403	0.262624
NK:SELL	0.666097	2.50473	1.14074	1.0885	0	1.68067	2.64634	3.01435	0.527009	0	0.421245	0.507901	0.742788	0.963416	0.504847	0.683453	0.711078	0.864236	0.392635	0.452489	0.185061	0.457256	1.10082	0.654976	0.681782	0.583056	1.37811	0.370061
NK:FCER1G	10.2989	8.4121	14.1051	9.35479	0	4.69492	5.5205	2.39234	1.07284	0	9.37729	11.6817	12.9556	4.8301	20.204	9.3705	4.73428	17.3947	6.13323	8.69784	10.3802	4.07555	12.9279	8.55694	4.74076	3.16516	9.32566	1.99355
NK:KLRC2	0.392827	1.11059	2.68229	4.40133	0	0.949945	5.74834	36.0766	5.72181	0	8.51648	14.7573	1.05372	0.364536	1.94871	30.7554	4.28518	7.38529	10.1273	23.9945	15.9825	0.357853	4.01396	4.84893	22.1658	7.50833	1.9802	5.63448
Bnaïve	5.20922	3.42628	3.08309	1.94037	0	10.2119	10.007	6.34769	5.45831	0	1.50183	1.31208	2.72931	3.13761	3.87722	5.3777	3.85479	3.61408	3.88573	3.01659	2.67497	8.7674	8.47094	12.9305	6.23117	11.8634	16.0557	5.94485
Bmem	1.69086	1.27599	7.56898	5.00079	0	2.77676	2.61129	2.83892	2.07039	0	2.91209	1.1851	2.33201	9.13943	3.89742	2.73381	5.38922	4.50974	3.53371	1.45802	1.32907	3.26044	3.20848	9.69787	1.07817	7.80581	2.99706	2.62624
Plasma	0	0	0.16957	0.141978	0	0	0	0.0318979	0.0564653	0	0.0915751	0.0987585	0.0690966	0.0130191	0.0706785	0.107914	0	0.0157134	0	0.377074	0.0841184	0.139165	0.0671231	0.581027	0.0317108	0.0832937	0.0802783	0.0954996
pDC	0	0.118147	0.431632	0.362833	0	0.146145	0.140203	0.15949	0.169396	0	0.21978	0.437359	0.725514	1.08059	0.595719	0.44964	1.75898	0.487115	0.568643	0.188537	0.0336474	0.417495	0.644382	0.707796	0.20612	0.821038	0.147177	0.370061
Mo:S100A8	15.269	11.4367	13.9818	8.56602	0	20.7526	4.95969	10.9888	4.72426	0	2.98535	5.47404	9.70807	19.8672	18.023	17.9856	15.9244	17.2376	23.883	4.29864	2.35532	10.7555	11.9882	15.4025	16.9653	21.7753	16.7246	16.5692
Mo:CSF3R	0	0	0.477879	0.489036	0	0	0	0.30303	0.244683	0	0	1.24153	1.0019	0	0.343296	0.0899281	0.261976	0.597109	0.0406174	0.0125691	0.336474	0.258449	0.0536985	0.369744	0.0158554	0.535459	0.307733	0.0716247
Mo:FCGR3A	1.8275	2.41021	2.65146	3.23395	0	2.32006	1.98037	1.25997	2.25861	0	3.93773	5.33296	3.10935	3.54121	3.36228	3.23741	1.59057	3.55123	1.13729	4.19809	1.58143	2.18688	3.75889	1.02472	1.52212	0.832937	2.56891	1.13406
cDC2	0.204953	0.307183	0.971173	0.67834	0	0.566313	0.332983	0.62201	0.244683	0	0.714286	1.46727	0.760062	1.71853	1.42367	1.09712	1.83383	1.09994	0.704035	0.553042	0.0168237	0.954274	1.04712	0.750053	0.650071	1.57068	0.842922	0.56106
Neu	0.0170794	0.141777	0	0	0	0.0182682	0.105152	0	0	0	0	0.0282167	0	1.34097	0.161551	0.0539568	4.58458	1.22564	2.69429	0	0	0	0.255068	0.116205	0.0317108	1.05902	0.709125	3.02017
PLT	0.734415	0.094518	0.616618	1.2147	0	0.8038	0.0525762	0.334928	0.301148	0	0.21978	0.0846501	0.259112	2.79911	2.52423	1.24101	0.692365	1.64991	0.609261	0.100553	1.17766	0.337972	2.34931	0.813438	0.745204	1.297	0.842922	0.131312
