# Supplementary material for: Distinct Immune Homeostasis Remodeling Patterns after HLA‐Matched and Haploidentical Transplantation
Source: Adv Sci (Weinh). 2024 Sep 3;11(39):2400544. doi: 10.1002/advs.202400544 (PMC11497014; doi:10.1002/advs.202400544)
Supplement: Supplementary file 4 — Supplemental Table 5 [file ADVS-11-2400544-s002.xlsx]

## Sheet: DR_matched_celltype_table
TableS5. Quantiﬁcation of cell cluster frequency among recipients and paired donors in the MSDT and Haplo-SCT group (Recipient v.s. Donor).
MSDT										Haplo-SCT
	Log2(FC)					P.Value	-Log10(P.Value)				Log2(FC)					P.Value	-Log10(P.Vaule)
CD8Teff:ZNF683hi			11.0648			0.000973984	3.01145			CD8Teff:ZNF683hi			22.7192			0.0396253	1.40203
Bnaïve			5.18501			0.00306681	2.51331			NK:KLRC2			9.97741			0.236155	0.626803
CD8Teff:ZNF683low			2.78473			0.166461	0.778687			CD8Trp			5.0053			0.0120346	1.91957
CD8Tem			1.3299			0.0338968	1.46984			Bnaïve			4.59149			0.00353955	2.45105
CD8Trp			0.865087			0.0106854	1.97121			CD4Teff			1.4366			0.186857	0.72849
NK:KLRC2			0.810294			0.722221	0.14133			CD8Tem			1.32895			0.0110132	1.95809
CD4Teff			0.633781			0.588003	0.230621			CD8Teff:ZNF683low			0.695607			0.0986264	1.00601
Plasma			0.119171			0.234777	0.629345			NK:SELL			0.617077			0.276421	0.558429
CD8Tcm			0.048888			0.916153	0.0380319			CD8Tcm			0.0683187			0.829141	0.0813715
HSC			0.0458407			0.732636	0.135112			Neu			-0.00885893			0.927906	0.0324958
NK:SELL			0.0080012			0.943361	0.025322			Plasma			-0.0557962			0.595075	0.225428
MEP			-0.00868534			0.913752	0.0391715			pDC			-0.0743448			0.588484	0.230265
γδTmem			-0.0277083			0.957678	0.0187807			HSC			-0.0872558			0.443045	0.353552
γδTeff			-0.0474989			0.855136	0.0679648			cDC2			-0.0989153			0.629041	0.201321
Mo:CSF3R			-0.179417			0.249751	0.602492			Mo:CSF3R			-0.1048			0.386608	0.412729
CD4Treg			-0.192645			0.225125	0.647576			MEP			-0.131003			0.400911	0.396952
NKT			-0.233992			0.793067	0.10069			NKT			-0.288673			0.872267	0.0593504
Bmem			-0.241266			0.818292	0.0870917			PLT			-0.29195			0.256135	0.591531
PLT			-0.253784			0.366405	0.436038			CD4Tem			-0.299277			0.548731	0.260641
pDC			-0.309676			0.0293665	1.53215			Mo:FCGR3A			-0.576026			0.206996	0.684039
cDC2			-0.430299			0.0294124	1.53147			γδTmem			-0.995932			0.059199	1.22769
Neu			-0.544212			0.189342	0.722752			CD4Treg			-1.02594			0.049824	1.30256
CD4Tem			-0.723056			0.0704568	1.15208			Bmem			-1.30982			0.392095	0.406609
Mo:FCGR3A			-1.11022			0.0277415	1.55687			γδTeff			-1.68995			0.000174457	3.75831
MAIT			-1.26547			0.0386583	1.41276			Mo:S100A8			-1.95702			0.451764	0.345088
Mo:S100A8			-1.58375			0.27434	0.56171			MAIT			-2.83951			0.00867818	2.06157
CD4Tcm			-1.8235			0.0471723	1.32631			CD8Tnaïve			-4.68438			0.0132313	1.8784
CD8Tnaïve			-2.18524			0.0368863	1.43314			CD4Tcm			-5.44497			0.0247643	1.60617
NK:FCER1G			-3.64642			0.0779387	1.10825			NK:FCER1G			-7.12257			0.0161038	1.79307
CD4Tnaïve			-8.08867			0.00375858	2.42498			CD4Tnaïve			-17.3529			0.00175509	2.7557
